# Supplementary material for: Women’s Access to Kidney Transplantation in France: A Mixed Methods Research Protocol
Source: Int J Environ Res Public Health. 2022 Oct 19;19(20):13524. doi: 10.3390/ijerph192013524 (PMC9603645; doi:10.3390/ijerph192013524)
Supplement: Supplementary file 1 [file ijerph-19-13524-s001.zip]

Archive with 2 entries (2 files):
- ijerph-1953422-Supplementary File S1.pdf
- ijerph-1953422-Supplementary File S2.pdf
